# Supplementary material for: Physicians’ perspectives on continuity of care for patients involved in the criminal justice system: A qualitative study
Source: PLoS One. 2021 Jul 14;16(7):e0254578. doi: 10.1371/journal.pone.0254578 (PMC8279398; doi:10.1371/journal.pone.0254578)
Supplement: S2 File — (ZIP) [file pone.0254578.s002.zip]

Archive with 47 entries (46 files):
- Clean/
- Clean/Participant_10_Audio1_LJ_deidentified.docx
- __MACOSX/Clean/._Participant_10_Audio1_LJ_deidentified.docx
- Clean/Participant_11_Audio1_LJ_deidentified.docx
- __MACOSX/Clean/._Participant_11_Audio1_LJ_deidentified.docx
- Clean/Participant_12_Audio1_LJ_deidentified.docx
- __MACOSX/Clean/._Participant_12_Audio1_LJ_deidentified.docx
- Clean/Participant_13_Audio1_LH_deidentified.docx
- __MACOSX/Clean/._Participant_13_Audio1_LH_deidentified.docx
- Clean/Participant_14_Audio1_LH_deidentified.docx
- __MACOSX/Clean/._Participant_14_Audio1_LH_deidentified.docx
- Clean/Participant_15_Audio2_deidentified.docx
- __MACOSX/Clean/._Participant_15_Audio2_deidentified.docx
- Clean/Participant_16_Audio2_deidentified.docx
- __MACOSX/Clean/._Participant_16_Audio2_deidentified.docx
- Clean/Participant_17_Audio1_deidentified.docx
- __MACOSX/Clean/._Participant_17_Audio1_deidentified.docx
- Clean/Participant_18_Audio1_deidentified.docx
- __MACOSX/Clean/._Participant_18_Audio1_deidentified.docx
- Clean/Participant_19_Audio1_LJ_deidentified.docx
- __MACOSX/Clean/._Participant_19_Audio1_LJ_deidentified.docx
- Clean/Participant_1_LJ_deidentified.docx
- __MACOSX/Clean/._Participant_1_LJ_deidentified.docx
- Clean/Participant_20_Audio1_LJ_deidentified.docx
- __MACOSX/Clean/._Participant_20_Audio1_LJ_deidentified.docx
- Clean/Participant_21_Audio1_LJ_deidentified.docx
- __MACOSX/Clean/._Participant_21_Audio1_LJ_deidentified.docx
- Clean/Participant_22_Audio2_LJ_deidentified.docx
- __MACOSX/Clean/._Participant_22_Audio2_LJ_deidentified.docx
- Clean/Participant_23_Audio2_LJ_deidentified.docx
- __MACOSX/Clean/._Participant_23_Audio2_LJ_deidentified.docx
- Clean/Participant_2_LJ_deidentified.docx
- __MACOSX/Clean/._Participant_2_LJ_deidentified.docx
- Clean/Participant_3_Audio1_LJ_deidentified.docx
- __MACOSX/Clean/._Participant_3_Audio1_LJ_deidentified.docx
- Clean/Participant_4_Audio1_LJ_deidentified.docx
- __MACOSX/Clean/._Participant_4_Audio1_LJ_deidentified.docx
- Clean/Participant_5_Audio1_LJ_deidentified.docx
- __MACOSX/Clean/._Participant_5_Audio1_LJ_deidentified.docx
- Clean/Participant_6_Audio1_LJ_deidentified.docx
- __MACOSX/Clean/._Participant_6_Audio1_LJ_deidentified.docx
- Clean/Participant_7_Audio1_LJ_deidentified.docx
- __MACOSX/Clean/._Participant_7_Audio1_LJ_deidentified.docx
- Clean/Participant_8_Audio1_LJ_deidentified.docx
- __MACOSX/Clean/._Participant_8_Audio1_LJ_deidentified.docx
- Clean/Participant_9_Audio1_LJ_deidentified.docx
- __MACOSX/Clean/._Participant_9_Audio1_LJ_deidentified.docx
